# Supplementary material for: Meta-analysis of the effects of physical activity on ocular biometrics in children and adolescents
Source: Front Public Health. 2025 Jun 11;13:1615033. doi: 10.3389/fpubh.2025.1615033 (PMC12187683; doi:10.3389/fpubh.2025.1615033)
Supplement: Supplementary file 1 [file Data_Sheet_1.ZIP]

Archive with 11 entries (11 files):
- Figure 1.tif
- Figure 2.tif
- Figure 3.tif
- Figure 4.tif
- Figure 5.tif
- Figure 6.tif
- Figure 7.tif
- Figure 8.tif
- Search strategy.docx
- Search terms.docx
- Table1-4.docx
